# Supplementary material for: From Molecules to Biomarkers: Nogo Proteins and Receptors in the Early Detection of Type 2 Diabetes Complications: A Systematic Review
Source: Int J Mol Sci. 2026 Jun 5;27(11):5124. doi: 10.3390/ijms27115124 (PMC13258719; doi:10.3390/ijms27115124)
Supplement: Supplementary file 1 [file ijms-27-05124-s001.zip › Supplementary Table S1.xlsx]

## Sheet: Search_log
Database	Search string	Date run	Records identified through database searching: (initial hits)	Records after filters (optional)	Export filename
PubMed/MEDLINE	("Reticulon 4"[MeSH] OR "Reticulon-4"[tiab] OR "RTN4"[tiab] OR "Nogo"[tiab] OR "NogoB"[tiab] OR "NogoR"[tiab] OR "RTN4R"[tiab]) AND ("Diabetes Mellitus, Type 2"[MeSH] OR "type 2 diabetes"[tiab] OR "T2D"[tiab] OR "diabetes"[tiab]) AND ("Biological Markers"[MeSH] OR "biomarker*"[tiab] OR "proteom*"[tiab] OR "GLP-1"[tiab] OR "proGCG"[tiab] OR "incretin*"[tiab] OR "insulin"[tiab] OR "retinopathy"[tia…	04/30/2026	17	15	PubMed_search_01-03-2026.csv
EMBASE (Elsevier)	(reticulon OR rtn4 OR nogo) AND (type 2 diabet OR t2d) AND (biomarker OR proteom OR incretin OR cohort)	04/30/2026	31	13	ScienceDirect_citations_1777652360055
Web of Science (Core Collection)	(reticulon* OR RTN4 OR "Reticulon 4" OR nogo* OR RTN4R) AND ("type 2 diabet*" OR T2D OR "diabetes mellitus type 2" OR diabetes) AND (biomarker* OR proteom* OR "GLP-1" OR proGCG OR incretin* OR insulin OR retinopath* OR nephropath*)	04/30/2026	27	19	WOS_search_01-03-2026.ris
