# Supplementary material for: From Molecules to Biomarkers: Nogo Proteins and Receptors in the Early Detection of Type 2 Diabetes Complications: A Systematic Review
Source: Int J Mol Sci. 2026 Jun 5;27(11):5124. doi: 10.3390/ijms27115124 (PMC13258719; doi:10.3390/ijms27115124)
Supplement: Supplementary file 1 [file ijms-27-05124-s001.zip › Supplementary Table S2.xlsx]

## Sheet: Sheet1
Citation	Year	Study type	Model/population	Key finding	Reason for inclusion	DOI / PMID	Sample size / n	Tissue / sample type	Assay / method (ELISA, WB, IHC, proteomics platform)	Main numeric outcome	More precise reason for inclusion
Bonal CB et al.	2013	Preclinical (mouse)	Isolated islets / in vivo mice	Nogo‑A downregulation improves GSIS and glycemic control	Primary mechanistic evidence for NogoA on β‑cell function	10.2337/db12-0949	Body weight comparison: n = 10; Pancreas-to-body weight ratio: n = 5; Pancreas weight measurements / islet mass histology: n = 3 (section sampling note: n = 3 for area × pancreas weight); Random fed plasma glucose/insulin/glucagon: n = 5 (glucose), n = 6 (insulin, glucagon reported n = 6); ipGTT (intraperitoneal glucose tolerance test): n = 10 (fasted animals received IP glucose) — (note: ipGTT A…	isolated islets, pancreas (β-cells), plasma (serum), in vivo mice (WT vs Nogo-A KO; db/db mice treated with antibody)	RT PCR, Western blot (WB), immunohistochemistry (IHC)/immunofluorescence, ELISA (Ultrasensitive Rat Insulin ELISA), FACS, in vivo metabolic tests (ipGTT/IVGTT), MILLIPLEX gut hormone kit (Bioplex).	random fed glycemia WT 10.66 ±0.35 vs KO 8.48 ±0.31 mmol/L (n=5, P=0.04); random insulinemia WT 0.50 ±0.02 vs KO 1.23 ±0.28 mg/L (n=6, P=0.04); ipGTT AUC WT 709.88 ±72.73 vs KO 378.95 ±31.17 mmol/L·min (n=4, P=0.01); islet insulin secretion with carbachol (1.4 mmol/L+CC) WT 0.070 ±0.008% vs KO 0.195 ±0.025% (P<0.005)	Mechanistic evidence that reduction or inhibition of Nogo‑A improves GSIS and glycemic control in mice—includes in vitro GSIS in isolated islets and in vivo GTT changes. (useful as primary mechanistic evidence linking Nogo‑A to β‑cell function).
Liu X et al.	2014	Preclinical (rat)	Diabetic retina	NogoR upregulation → RhoA/ROCK activation → RGC apoptosis	Mechanistic retinal neurodegeneration	10.4103/1673-5374.131597	40 rats total (randomized to control, diabetes, siNgR, siRNA blank). Timepoint assessments / histology: fields per retina counts: 4 fields per retina (counts repeated 3 times) (quantitative group n values for animals per group not otherwise given beyond total 40)	retina (retinal ganglion cells), in the STZ-induced diabetic model in rats (rat retina)	Intravitreal lentiviral siRNA, immunohistochemistry (IHC), immunofluorescence, Western blot (WB), TUNEL (apoptosis), ELISA, ROCK quantification, retinal ganglion cell counts.	ROCK positive retinal ganglion cells: control 9.1 ±0.5% vs diabetes 35.2 ±1.7% vs siNgR 11.6 ±0.7% (P<0.01); TUNEL+ RGCs: diabetes ~46.8 ±3.5% vs siNgR 18.7 ±1.5% (P<0.01). Other results: reduction of Rho kinase expression with RNAi and reduction of apoptosis markers (Bax, Caspase‑3).	Mechanistic evidence in the retina: NgR (Nogo receptor) upregulation activates the RhoA/ROCK pathway and is associated with increased retinal ganglion cell apoptosis in a diabetic model—demonstrating a neurodegenerative mechanism relevant to diabetic retinal complications.
Gong K et al.	2024	Preclinical (mouse/cell)	Enterocytes / db/db mice	Nogo‑B binds proGCG, reduces PCSK1 processing → lower active GLP‑1	Mechanistic gut‑GLP‑1 link	10.1038/s41467-024-51352-3	Most in vivo measurements n = 6 mice per group (eg serum insulin/GLP1, OGTT, GSIS in normal and knockout mice). Some analyzes (RNA‑seq) n = 3 per group; immunohistochemistry quantification of 5 HPF per mouse with n = 5 mice/group for specific images. In vitro replicates are typically n = 3–6 biological replicates. Islet secretion assays from db/db: n = 7–15 (reported range) (the text states diffe…	enterocytes / intestinal enteroendocrine STC‑1 cells, small intestine (intestinal tissue), blood serum (GLP‑1), pancreas (islet α/β cells), db/db mice and various KO models (intestinal Nogo‑B KO)	In vivo siRNA (systemic) knockdown, metabolic phenotyping (GTT, ITT, hyperinsulinemic euglycemic clamp), IP MS / co IP, ELISA, RNA seq, immunofluorescence, histology	Nogo B knockdown in db/db reduced body weight and hyperglycemia; improved glucose tolerance and insulin sensitivity (e.g., increased GIR/GDR in clamps) and increased GLP 1; GSIS: increased insulin at 2 min after glucose. Biochemical and in vivo effects: ELISA non-linear fit Kd (hNogo-B-N : hproGCG) ≈ 21.17 μg/mL (R^2 = 0.928); SPR affinity ≈ 1.374 μM.Intestinal Nogo B KO (Nogo f/f VillinCre) mice…	Mechanistic evidence that Nogo‑B can directly bind proGCG and retain it in the ER, inhibiting PCSK1‑media processing in the Golgi → reduced GLP‑1 production; in vivo knockdown/KO increases serum GLP‑1 and improves GSIS / glucose tolerance — linking Nogo‑B to gut‑GLP‑1 axis regulation.
Chen Y et al.	2021	Preclinical (mouse)	Liver models	NGBR modulates ER stress and Akt phosphorylation → insulin sensitivity	Hepatic NogoBR role in metabolism	10.1016/j.jbc.2021.100624	Group sizes vary per experiment (in vivo HFD/STZ and db/db models and AAV‑overexpression experiments). 14 diabetic mice randomized into 2 groups of n = 7 (T2D + AAV9 GFP vs T2D + AAV9 NGBR): db/db mouse and db/m qPCR / western data: specific ns not consistently listed in excerpt; experimental groups sizes for HFD/STZ AAV9 study: n per group reported in methods as e.g., diabetic mice divided into …	liver (hepatocytes, liver tissue), skeletal muscle, plasma; in vivo mice (HFD/STZ model and db/db)	Liver AAV overexpression, WB, qPCR, histology (H&E, Oil Red O, Nile Red), biochemistry (serum lipids, ALT/AST), GTT/ITT, TUNEL/IHC.	Hepatocyte NGBR loss → fasting glucose ↑ ~40% (NGBRhepKO); AAV9 NGBR reduced hepatic NEFA and TG, improved fasting insulin/C peptide and glucose tolerance (statistically significant changes reported; e.g., normalized p AKT). Precise values ​​of AUC/Δ and p-values ​​are in the figures and Source Data	Mechanistic work showing that hepatocyte NGBR modulates ER-stress and AMPK/AKT signaling → impact on insulin sensitivity and beta-cell survival; useful for the mechanistic connection of NGBR/liver → metabolism.
Yang Q et al.	2021	Preclinical (retina)	Diabetic retinopathy models	Nogo‑B silencing preserves BRB via Src/PI3K/Akt/ERK modulation	Retinal vascular mechanism	10.1016/j.bbrc.2021.10.024	Human patients for ELISA: EMM n=6, DM+EMM n=10, PDR n=12. Diabetic rat model cohort size for STZ: 100 rats used to induce diabetes (text: "100 ge120 g male Sprague Dawley (SD) rats"); AAV groups: rats randomly divided into 4 groups (group sizes not explicitly enumerated in excerpt).	retina (retinal ganglion cells, retinal tissue) in STZ-induced diabetic models (rat) and in vitro experiments with retinal/endothelial cells	Human Nogo B ELISA (plasma and vitreous), diabetic rat model (STZ), AAV siRNA in rats, WB, qRT PCR, permeability assays, IF/IHC.	Authors report that silencing Nogo-B reduces BRB impairment in a DR model—with biochemical changes: increased p‑AKT and decreased p‑ERK1/2, and decreased markers of vascular permeability and apoptosis. Plasma Nogo B levels: DM+EMM ≈3.31× and PDR ≈6.05× of EMM controls (fold change); vitreous Nogo B not significantly changed.	Mechanistic evidence that Nogo‑B affects the vascular component of DR — silencing Nogo‑B protects BRB through the Src/PI3K/Akt/ERK axis, relevant to retinal vascular pathophysiology in diabetes.
Slieker RC et al.	2023	Proteomic cohort	Human cohorts (multi‑omics)	RTN4/RTN4R variability associated with glycemic deterioration	Human proteomics link	10.1038/s41467-023-38148-7	Metabolomics (discovery, combined): n = 2,973; Metabolomics (validation set): n = 2,668 (699 GoDARTS + 1,969 ANDIS); Lipidomics (samples measured): n = 2,608 (after QC 162 lipid species used); Proteomics (SomaScan discovery): n = 1,188	human plasma/serum (proteomics), plus translational functional studies in preclinical models (NogoR injections in mice; in vitro islets and other cells for functional validation).	Targeted plasma metabolomics by UHPLC MS/MS; shotgun lipidomics (Lipotype platform, MS); plasma proteomics by SomaScan aptamer platform; ELISA validation; statistical Cox models + meta analysis; Mendelian randomization using published QTLs.	metabolites — AADA HR=1.11 (95% CI 1.01–1.22), pFDR=0.03; homocitrulline HR=1.12 (95% CI 1.00–1.25), pFDR=0.04. Lipids — several TAG species (shorter/less unsaturated) associated with faster progression (multiple TAGs significant). Proteins — Nogo receptor (NogoR) discovery HR≈1.33 (replicated in ANDIS HR=1.20, 95% CI 1.07–1.34); GDF15 discovery HR=1.34 (replicated). MR: GDF15 β≈0.03 (p=2.68×10 3…	Human proteome-revealer linked to T2D progression: RTN4/RTN4R (NogoR) is associated with faster glycemic degeneration, with functional studies suggesting biological impact of NogoR/NogoB on metabolism and islets—provides translational “human → mechanistic” evidence.
Slieker et al. (preprint RHAPSODY)	2021	Proteomic cohort (preprint)	Cohort proteomics	Candidate biomarkers including RTN4/RTN4R	Supporting proteomics data	10.1101/2021.04.22.21255625	This is an IMI-RHAPSODI analysis on multiple cohorts: Metabolomics selected: DCS n = 1,267; GoDARTS n = 900; ANDIS n = 900 (total 3,067 selected for discovery); Lipidomics selected: DCS n = 900; GoDARTS n = 900; ANDIS n = 900 (total 2,700 selected); Proteomics selected: DCS n = 600; GoDARTS n = 600 (total 1,200 selected; processed/provided discovery proteomics reported as ~1,188 in other text).	human plasma/serum (circulating proteome)	Plasma metabolomics (UHPLC MS/MS), plasma lipidomics (Lipotype shotgun MS), plasma proteomics (SomaScan / Olink in validation), cohort Cox proportional hazards meta analysis (adjusted models), follow up validation in external cohorts, functional follow up (islets, cells) for selected proteins.	Key replicated associations for progression — aminoadipic acid (AADA) and homocitrulline associated with faster time to insulin; multiple triglyceride species associated with progression; top protein hits included NogoR (progression HR≈1.20 in replication) and GDF15 (HR≈1.34 discovery, replicated). MR gave modest causal evidence for GDF15, IL 18Ra and FAS on incident T2D (see Slieker2023 MR resul…	translacijski proteom‑otkriće koje povezuje RTN4/RTN4R s bržom glikemijskom degeneracijom u ljudskoj kohorti, plus funkcionalna validacija u modelima — stoga služi kao human → mechanistic potpora.
Irakoze L et al.	2026	Human cohort / serology	T2D patients with/without vascular complications	Serum Nogo‑B levels associated with vascular complications	Direct human serologic evidence	10.1002/edm2.70188	Human groups: DM + VC n = 365; DM (no VC.) n = 68; NC (non diabetic) n = 300 (total n = 733) *VC - vascular complications	serum samples (fasting venous serum); in vitro part HUVEC culture supernatants.	Serum Nogo B ELISA (Jiubang kit, Human Nogo‑B ELISA Kit, Quanzhou Jiubang Biotech, Cat# QZ‑17338), IHC on tissue, clinical data / logistic regression, ROC analysis	Circulating Nogo B lower in DM+VC vs DM/NC; ROC for distinguishing VC: AUC=0.927 (95% CI 0.909–0.945); multivariable Model3 OR for Nogo B vs VC = 0.649 (p<0.001).	Direct human serological evidence of an association of lower serum Nogo‑B levels with the presence of vascular complications in T2DM—an important translational finding supporting a potential role of Nogo‑B in vascular protection/complications.
Hernandez‑Diaz I et al.	2019	Preclinical (mouse)	Diabetic nephropathy models	Overexpression of soluble Nogo‑B improves renal outcomes (albuminuria, podocyte preservation)	Renal vascular protective data	PMID 31217174	Exact group n per treatment not listed in excerpt; text indicates cohorts of non diabetic and diabetic mice, measurements performed on n indicated in figure legends . Urine/plasma subsets measured. Data taken from figure legends and Table 1: plasma sNogo B at sacrifice (12–14 weeks) n = 12–21 per group; albuminuria (24h urine) n = 12–17 per group; creatinine clearance n = 6–8 per group; urinary s…	mice (STZ / diabetic models), blood samples (plasma/serum), renal cortex and isolated glomeruli; human kidney samples (IHC) in the translational validation part.	AAV sNogo B overexpression, ELISA (sNogo B, VEGF A), immunoblotting, EM, histology, urine albumin, creatinine clearance.	AAV sNogo B raised plasma sNogo B ~12 fold; in diabetic mice sNogo B overexpression reduced 24h albuminuria by ~40–50% (D GFP vs D sNogo B, p≈0.04) and attenuated hyperfiltration (creatinine clearance).	Mechanistic preclinical evidence that circulating sNogo‑B can protect the renal vasculature and reduce albuminuria in a diabetes model—relevant to renal vascular protection.
Park EJ et al.	2014	Preclinical / genetic	NgBR mutation models	NgBR role in dolichol biosynthesis and glycosylation — links to metabolic phenotype	Mechanistic link to glycosylation/ER	10.1016/j.cmet.2014.06.016	Varies by experiment — study includes genetic mice (NgBR-deficient/mutant lines), in vitro biochemical replicates, and analysis of fibroblasts from an affected human family; specific n for individual figures/experiments can be found in Methods/legends: for embryology (Fig. 1A) — E6.5: NgBR+/+ = 10, NgBRΔ/+ = 13, NgBRΔ/Δ = 0; E7.5: NgBR+/+ = 27, NgBRΔ/+ = 41, NgBRΔ/Δ = 0; 3 weeks: NgBR+/+ = 22, Ng…	mouse tissue (multiple organs, eg liver), fibroblast samples from patients, cell lines; analysis of dolichol profile in lipid extracts	Conditional NgBR KO mice, MEF biochemical assays (filipin staining, cis PTase activity), exome sequencing in human family, mannose incorporation, western blot.	NgBR homozygous KO embryonic lethal before E6.5; NgBR iKO MEFs show increased free cholesterol (filipin), decreased cis PTase activity and increased UPR markers (quantitative increases reported in paper).	Mechanistic proof that NgBR is a key subunit of cis-prenyltransferase and that its mutation leads to disruption of dolichol biosynthesis → direct influence on N-glycosylation; relevant to the mechanistic connection of NgBR → ER/glycosylation → metabolic phenotype.
Edani BH et al.	2020	Structural / mechanistic	NgBR/DHDDS complex (in vitro/structural)	Structural insights into NgBR regulation of glycosylation	Supports molecular mechanism	10.1073/pnas.2008381117	It is not applied in the classical sense (the study is crystallographic/structural and uses recombinant proteins). The number of crystals / replicates for enzymatic activity is usually listed in Methods; for quantitative enzymatic measurements, the authors indicate repetitions (n) in the legends: cis PTase measurements in Fig. 1C are shown as mean ± SD from 8 independent measurements (from two in…	recombinantly expressed proteins (human DHDDS and NgBR fragments) produced in a bacterial system and crystallized; supplementary biochemical in vitro preparations (enzymatic IPP/FPP incorporation experiments) and in-silico analyzes (MD, models)	Protein purification, X ray crystallography (2.3 Å), enzymatic cis PTase assays, mutagenesis, TLC/HPLC of polyprenols.	NgBR/DHDDS crystal structure solved at 2.3 Å; key biochemical findings: PI stimulates enzyme activity; certain mutants (e.g., K42E in DHDDS) strongly reduce activity (up to ~80% reduction reported in text).	Structural/mechanistic evidence that NgBR (NUS1) within the NgBR/DHDDS complex participates in dolichol biosynthesis and thereby affects N-glycosylation in the ER — direct molecular support for the idea that changes in NgBR can affect ER-function and indirectly on metabolic phenotypes.
