# Supplementary material for: From Molecules to Biomarkers: Nogo Proteins and Receptors in the Early Detection of Type 2 Diabetes Complications: A Systematic Review
Source: Int J Mol Sci. 2026 Jun 5;27(11):5124. doi: 10.3390/ijms27115124 (PMC13258719; doi:10.3390/ijms27115124)
Supplement: Supplementary file 1 [file ijms-27-05124-s001.zip › Supplementary Table S3.xlsx]

## Sheet: Sheet1
Citation	Year	Study type	Model/population	DOI / PMID	Quality assessment (SYRCLE)										Quality assessment (NOS)
					Sequence generation (selection bias)	Baseline characteristics (selection bias)	Allocation concealment (selection bias)	Random housing (performance bias)	Blinding (performance bias)	Random outcome assessment and Blinding (detection bias)	Incomplete outcome data (attrition bias)	Selective outcome reporting (reporting bias)	Other sources of bias (e.g., funding, animal model issues, sample-size)	Summary (total risk conclusion)	Representativeness of the exposed cohort	Selection of non‑exposed cohort	Ascertainment of exposure (biomarker measurement)	Demonstration that outcome was not present at start of study (Outcome absent at start)	Comparability of cohorts on the basis of the design or analysis controlled for confounders	Assessment of outcome	Was follow-up long enough for outcomes to occur	Adequacy of follow‑up of cohorts	NOS summary score (approx)	NOS limitations/notes:
Bonal CB et al. [43]	2013	Preclinical (mouse)	Isolated islets / in vivo mice	10.2337/db12-0949	Judgment: Unclear. Explanation: It was not stated whether and how animals were randomly assigned to groups (KO vs WT, antibody treatments, etc.); Ref: Methods "Mice" / general allocation information not provided (pp. 2–3).	Judgment: Yes; Explanation: Data on body weight and pancreas-to-body ratio are listed and compared; the authors report that the groups are comparable (body weight, pancreas weight) (shown in Results and Fig.2); Ref: Results Fig.2, pp. 3–4.	Judgment: Unclear (mostly No); Explanation: There is no description of allocation concealment procedures when assigning animals to groups; Ref: No explicit description in Methods (pp. 2–4).	Judgment: Unclear. Explanation: It is not stated whether the cages/animals are placed randomly or whether the order of the cages is counterbalanced; the description of the conditions is general (temperature, light-dark cycle). Ref: Methods (Mice maintenance), p.2.	Judgment: Unclear (mostly No). Explanation: It was not specified whether investigators handling animals or performing treatments were blinded to group/treatment. Ref: Methods no statement on blinding (pp. 2–4).	Judgment: Unclear (mostly No). Explanation: There was no explicit indication that the persons measuring the results (eg, ELISA, histology, confocal microscopy) were blinded to the groups. Ref: Methods: immunohistochemistry, insulin assays, confocal microscopy not accompanied by a blinding statement (pp. 2–5).	Judgment: Unclear. Explanation: It was not clearly shown whether there were dropouts/exclusions of animals during the experiments or detailed reporting of the numbers that completed each trial; certain n specified for individual tests, but there is no complete CONSORT style transparency about attrition. Ref: Results lists n for individual experiments (n=3–15 depending on test) but no comprehensiv…	Judgment: Unclear (mostly No). Explanation: There is no registered protocol listed in the paper, so it cannot be confirmed that all predicted outcomes have been reported; however, most key outcomes are reported in the text and figures. Ref: No protocol/registration statement; note on Supplementary Data (p.1) but without protocol.	Judgment: Unclear. Explanation: Funding is transparently stated (Acknowledgments), and the authors state that there are no relevant conflicts of interest; however, some experiments have small sample sizes, no explicit statement of sample size calculation, and the possible limitation of the short duration of treatment in the db/db model — possible sources of systematic error. Ref: Acknowledgments …	General: Most domains do not have clear information about randomization and blinding; several domains (baseline characteristics) are well described. According to the SYRCLE criteria, the study has several shortcomings in the reporting of the methodology leading to "unclear" or potentially elevated risk of bias in key domains (especially selection and performance/detection bias). Overall, I would …	N/A	N/A	N/A	N/A	N/A	N/A	N/A	N/A	N/A	N/A
Liu X et al. [57]	2014	Preclinical (rat)	Diabetic retina	10.4103/1673-5374.131597	Judgment: Yes (low risk). Explanation: Authors state “A total of 40 rats were randomly assigned to control, diabetes mellitus, siNgR and siRNA blank groups.” Random assignment explicitly stated. Ref: Methods, page 2 (Grouping).	Judgment: Yes (low risk). Explanation: Baseline glucose and body weight reported as not significantly different pre-induction. Ref: Results & Table 1, page 3.	Judgment: Unclear. Explanation: No description of method to conceal allocation when assigning animals (e.g., sealed envelopes) — only “randomly assigned”. Ref: Methods, page 2.	Judgment: Unclear. Explanation: Housing conditions described (temperature, light cycle) but no statement that cages/animals were randomized or cage location balanced to avoid environmental confounding. Ref: Methods, page 2.	Judgment: Unclear. Explanation: No explicit statement that caregivers or personnel delivering treatments/injections were blinded to group allocation. Ref: Methods — intravitreal injections described (page 2–3); no blinding statement.	Judgment: Unclear. Explanation: No explicit statement that persons reading/quantifying Western blots, TUNEL, or IHC were blinded to group identity. Ref: Methods IHC/TUNEL/Western blot, pages 2–3.	Judgment: Yes (low risk). Explanation: Group sizes reported (n=10 per group) and outcomes presented for those groups; exclusion criteria for failed diabetes induction described; no attrition or missing-data reporting suggesting dropouts after inclusion. Ref: Methods & Table 1 (pre-induction and 12-week data), pages 2–3.	Judgment: Unclear. Explanation: No registered protocol to compare planned vs reported outcomes; however main planned outcomes (NgR/ROCK/TUNEL) are reported. Ref: No protocol/registration statement in paper.	Judgment: Unclear. Explanation: Funding declared and conflicts declared none. Potential biases: lentiviral construct/source described (commercial provider), single timepoint (12 weeks), relatively small groups (n=10) — no explicit sample-size justification reported. Ref: Methods & Funding, pages 2–3 and page 1/final page.	Strengths: Random allocation declared; baseline equivalence shown; complete outcome presentation per group. Uncertainties / Weaknesses: Lack of explicit statements on allocation concealment, blinding of caregivers and outcome assessors, and no protocol registration or sample-size calculation reported. Several domains thus judged Unclear, leading to moderate overall risk of bias due to incomplete …	N/A	N/A	N/A	N/A	N/A	N/A	N/A	N/A	N/A	N/A
Gong K et al. [35]	2024	Preclinical (mouse/cell)	Enterocytes / db/db mice	10.1038/s41467-024-51352-3	Judgment: Unclear risk. Explanation: Paper states animals were “randomly divided” in some experiments (in vivo siRNA; page 12) but no detailed method for random sequence generation reported.	Judgment: Low risk. Explanation: Baseline body weights and glucose presented and comparable in many group comparisons (e.g., Fig.1f–g, Fig.6b–c), and authors report use of littermate controls for knockouts (pages 2–7, 11).	Judgment: Unclear risk. Explanation: No explicit description of allocation concealment procedures during group assignment reported.	Judgment: Unclear risk. Explanation: Mice were housed under controlled conditions but no explicit statement that cage/housing assignment was randomized.	Judgment: Unclear to High risk (varies). Explanation: Data analysis performed blinded (page 17) but no consistent reporting that caregivers/experimenters were blinded during interventions or in vivo measurements; many procedures (e.g., siRNA injections, STZ) likely unblinded.	Judgment: Partial / Low to Unclear risk. Explanation:Data analysis was blinded (page 17); immunohistochemistry image quantification and some analyses appear objective, but blinding of persons performing assays or scoring histology is not clearly stated across all experiments.	Judgment: Low risk. Explanation: Numbers analyzed are reported in figures; no obvious missing data or attrition reported and euthanasia described; full datasets provided (source data), so attrition appears minimal or handled.	Judgment: Low risk. Explanation: Protocols not pre‑registered but methods include wide range of planned outcomes and data appear reported comprehensively; source data and supplementary materials available.	Judgment: Low to Unclear risk. Explanation: Use of only male mice limits generalizability (Methods, page 11) — this is a potential bias/limitation; otherwise multi‑modal validation (genetic knockouts, siRNA, cell lines, human tissue) reduces concern about single‑study artifact.	Overall risk: Moderate (some domains low risk, several domains unclear mainly due to incomplete reporting of randomization/allocation concealment and blinding procedures). Reason: The study is comprehensive and reports many methodological details (animal strains, interventions, sample sizes, endpoints, statistics, ethics), and objective outcomes with source data. However, explicit descriptions of…	N/A	N/A	N/A	N/A	N/A	N/A	N/A	N/A	N/A	N/A
Chen Y et al. [44]	2021	Preclinical (mouse)	Liver models	10.1016/j.jbc.2021.100624	Judgment: Low risk. Explanation: Authors state animals were “randomly divided” into groups for key experiments; sequence method not detailed but random allocation reported.	Judgment: Low risk. Explanation: Baseline animal characteristics (strain, age, diet exposure) were described and groups appear comparable; no baseline imbalance reported.	Judgment: Unclear risk. Explanation: No information on concealment of allocation (who assigned animals and whether allocation was concealed) is provided.	Judgment: Unclear risk. Explanation: Housing and husbandry conditions are described, but no explicit statement that animals were housed randomly or that cages were randomized across groups.	Judgment: High risk. Explanation: No information that caregivers or personnel performing interventions were blinded; surgical/viral injections and dietary treatments likely unblinded.	Judgment: Unclear to High risk (outcome dependent). Explanation: For many subjective endpoints (histology, IHC quantification) blinding is not stated; for objective biochemical assays (ELISA, western blot, qPCR) risk of detection bias is lower, but lack of explicit assessor blinding leads to unclear/high risk for histological outcomes.	Judgment: Low risk. Explanation: Group sizes are reported and outcomes presented for all animals; no dropouts or missing data described.	Judgment: Low risk. Explanation: Outcomes described in methods are reported in results; full panels of biochemical, histological and molecular endpoints presented; supporting information available.	Judgment: Low to Low risk. Explanation: Conflicts of interest declared as none; funding sources are academic/grants. Potential biases from model choice acknowledged by authors. No obvious other biases detected.	Main concerns: lack of reported blinding (caregiver and outcome assessor) and incomplete detail on allocation concealment and randomization method. Objective outcomes (biochemistry, molecular assays) are less prone to detection bias; subjective histological assessments and some in vivo procedures carry higher risk without reported blinding. Overall, internal validity is acceptable for objective m…	N/A	N/A	N/A	N/A	N/A	N/A	N/A	N/A	N/A	N/A
Yang Q et al. [58]	2021	Preclinical (retina)	Diabetic retinopathy models	10.1016/j.bbrc.2021.10.024	Judgment: Unclear risk. Explanation: Authors state animals were “randomly divided” (Methods p.2) but do not describe random sequence generation method.	Judgment: Low risk. Explanation: Baseline measures (body weight, blood glucose) provided in supplement; groups appear comparable at baseline for reported metrics (supplementary Table 2).	Judgment: Unclear risk. Explanation: No information on allocation concealment.	Judgment: Unclear risk. Explanation: Housing conditions described, but no statement that housing/cage assignment was randomized.	Judgment: High risk. Explanation: No statement that caregivers/operators were blinded during interventions (intravitreal injections/AAV administration).	Judgment: High risk for subjective outcomes; Low/Unclear for objective biochemical assays. Explanation: No explicit blinding reported for histological/permeability image quantification (subjective assays); objective assays (WB/ELISA/qPCR) are less susceptible but assessor blinding not stated (see Figs.1–3).	Judgment: Low risk. Explanation: Group sizes and outcome data are reported; no dropouts or missing data described.	Judgment: Low risk. Explanation: Outcomes described in Methods are reported in Results and figures; supplementary material referenced for reagents and sample characteristics.	Judgment: Low risk. Explanation: Funding declared; conflicts of interest declared none. Potential bias from model limitations acknowledged by authors.	Major concerns: lack of reported blinding (caregivers and outcome assessors) and incomplete detail on randomization/allocation concealment. These raise moderate risk for performance and detection bias—particularly for subjective endpoints (retinal leakage image quantification, histology). Objective molecular outcomes (WB, qPCR, ELISA) are less likely to be biased by nonblinding but assessor blind…	N/A	N/A	N/A	N/A	N/A	N/A	N/A	N/A	N/A	N/A
Slieker RC et al. [33]	2023	Proteomic cohort	Human cohorts (multi‑omics)	10.1038/s41467-023-38148-7	Judgment: Unclear. Explanation: Animals allocated to treatment groups; formal randomization method not described (Methods/pages 12–13; Figs 6–7).	Judgment: Low. Explanation: Baseline body weight/glucose reported and balanced in presented cohorts (Fig.6a,c; Methods/pages 12–13).	Judgment: Unclear. Explanation: No statement that allocation was concealed from those assigning animals.	Judgment: Unclear. Explanation: Housing conditions described but no information on random cage allocation.	Judgment: High. Explanation: No explicit blinding of personnel administering treatments reported.	Judgment: High for subjective measures; Unclear/low for automated objective measures. Explanation: No blinding reported for histology/TUNEL scoring; metabolic readouts (glucose meter, ELISA) objective but assessor blinding not stated (Methods/pages 12–14; Figs 5–7).	Judgment: Low. Explanation: Reported Ns appear consistent; no dropouts described.	Judgment: Low. Explanation: Prespecified outcomes in Methods are reported in Results; source data provided.	Judgment: Moderate. Explanation: Small animal group sizes (n≈4–5) limit precision; industry‑linked cohorts/assay providers declared (Competing interests/pages 16–17).	Objective metabolic and molecular readouts are reasonably reported, but lack of described randomization and blinding for animal interventions/outcome assessment raises moderate to high risk of performance/detection bias for subjective endpoints; small group sizes reduce power.	★ (One star). Explanation: Cohorts are population‑based or large clinical registries with documented sampling (DCS, GoDARTS, ANDIS; Methods/pages 10–11).	★ (One star). Explanation: For incident/validation analyses external population cohorts used (MDC, DESIR, AGES) providing appropriate comparisons (Validation pages 10–11).	★ (One star). Explanation: High‑quality platforms (SomaScan, Lipotype, Metabolon) and QC described (Methods/pages 11–14).	★ (One star). Explanation: Individuals free of endpoint at sampling were selected for analyses; QC and exclusions reported (Methods/pages 11–12).	★★ (Two stars). Explanation: Multivariable Cox models with hierarchical adjustment (age, sex, BMI; then HDL/C‑peptide; then diabetes duration/glucose‑lowering drugs), stratified by HbA1c; replication across cohorts and sensitivity analyses performed (Methods/pages 12–14; Results).	★ (One star). Explanation: Time to insulin defined with clinical criteria and measured from records/databases; endpoint robust (Methods/pages 11–12).	★ (One star). Explanation: Cohort follow‑up durations appropriate; external cohorts used for incident diabetes validation (Methods/pages 10–11).	★ (One star). Explanation: Losses and exclusions reported; federated analysis ensured harmonized follow‑up; QC and exclusion criteria documented (Methods/pages 11–14).	Selection 4/4; Comparability 2/2; Outcome 3/3 → Total ~9/9 (very strong) for cohort observational analyses overall, with caveats below.	Heterogeneity across cohorts (clinical trial ACCELERATE vs routine‑care cohorts) and residual confounding (medication, lifestyle) remain possible; MR analyses partly address causality but some instruments are weak (Discussion/pages 8–10; Table 1). Biomarker platform limitations: SomaScan aptamer specificity verified where possible, but some proteins lacked ELISA validation (Methods/pages 11–14; D…
Slieker et al. (preprint RHAPSODY) [34]	2021	Proteomic cohort (preprint)	Cohort proteomics	10.1101/2021.04.22.21255625	Judgment: Unclear. Explanation: Allocation to groups described, but randomization method not detailed.	Judgment: Low. Explanation: Baseline measures (body weight, glycaemia) reported and comparable.	Judgment: Unclear. Explanation: No statement that allocation was concealed.	Judgment: Unclear. Explanation: Housing described but random cage/cage‑assignment not specified.	Judgment: High. Explanation: No evidence that personnel administering treatments were blinded.	Judgment: High for subjective outcomes; Unclear/Lower for objective measures. Explanation: No explicit assessor blinding for histology/TUNEL scoring; objective assays (glucose meters, ELISA, western blots) are less subjective but blinding not reported.	Judgment: Low. Explanation: Reported group sizes consistent and no attrition reported.	Judgment: Low. Explanation: Prespecified outcomes in Methods are reported in Results; source data provided.	Judgment: Moderate. Explanation: Small animal group sizes limit power; no sample‑size calculation; some potential COI but declared.	Objective metabolic and molecular measures are reported and likely reliable; however, lack of documented randomization and blinding for animal procedures and small group sizes raise moderate to high risk of performance/detection bias for subjective endpoints.	★ (large, population/registry‑based cohorts)	★ (external population cohorts used for validation)	★ (high‑quality assay platforms and QC)	★ (individuals without endpoint at sampling selected)	★★ (models adjusted hierarchically: age, sex, BMI; then HDL/C‑peptide; then duration and treatments; stratified by HbA1c)	★ (clinical endpoints from records, robustly defined)	★ (follow‑up sufficient for endpoint occurrence in cohorts)	★ (exclusions and QC described; federated analysis ensured harmonization)	Strong quality for observational analyses (high NOS score). Strengths include large, well‑characterized cohorts, rigorous QC, hierarchical adjustment and external validation.	Cohort heterogeneity (different study types including clinical trial arm), residual confounding (medication, lifestyle) and occasional limited power for MR.	Retrospective single‑centre design (selection bias, limited generalizability), potential residual confounding, lack of prospective temporal assessment (exposure/outcome temporality), no explicit blinding of data extraction/assessors, exclusion of subjects with missing data (possible selection bias), controls from hospital exam population (control selection bias).
Irakoze L et al. [59]	2026	Human cohort / serology	T2D patients with/without vascular complications	10.1002/edm2.70188	N/A	N/A	N/A	N/A	N/A	N/A	N/A	N/A	N/A	N/A	★ (One star) — The DM+VC group comprises consecutive/clinic patients at a tertiary centre; large sample size (n=365) improves representativeness for that setting; but single‑centre tertiary population may overrepresent severe disease (limitation noted).	★ (One star) — Controls (NC) drawn from hospital examination centre (volunteers) and DM group from same institution; selection from same population source but potential selection bias because controls are health‑check attendees rather than community sample.	★ (One star) — Exposure measured by ELISA with kit specified; methods for sample collection and storage described. Lack of independent validation or duplicate lab testing reduces robustness but acceptable.	★ (One star) — Retrospective cross‑sectional design; temporal sequence not established; cannot confirm absence of vascular disease at baseline prior to exposure measurement.	★★ (Two stars) — Multiple multivariable logistic regression models adjusted for key confounders (age, sex, BMI, hypertension, lipids, smoking, HbA1c, creatinine, medications). Extensive adjustment and sensitivity analyses performed. Residual confounding possible but analytical control is strong.	Assessment: No star — Clinical outcomes (VC definitions) based on medical records / clinician diagnosis; ascertainment acceptable but retrospective extraction may lack blinding; no statement that data extractors were blinded to Nogo‑B levels.	Assessment: Not applicable / No star — cross‑sectional/retrospective; follow‑up period not primary.	★ (One star) — Large retained sample (n=733) with exclusions documented and flowchart; missing data handled by exclusion; completeness adequate though exclusion may introduce bias.	Subtotal Selection: 3/4 stars; Subtotal Comparability: 2/2 stars; Subtotal Outcome: 1/3 stars - NOS total: 6 out of 9 stars. Strengths (justify stars): large sample, clear group definitions, pre specified adjustments for major confounders, multiple sensitivity analyses, detailed laboratory methods.	N/A	Overall NOS risk‑of‑bias judgment: moderate quality / moderate risk of bias.
Hernandez‑Diaz I et al. [60]	2019	Preclinical (mouse)	Diabetic nephropathy models	PMID 31217174	Judgment: Unclear risk. Explanation: The paper states groups (diabetic vs non‑diabetic and AAV‑GFP vs AAV‑sNogo‑B) and reports numbers per group and timeline (pages with figures), but does not explicitly describe random sequence generation or random allocation procedures for assigning animals to treatment groups.	Judgment: Low risk. Explanation: Baseline measures (body weight, HbA1c after diabetes induction, kidney/body weight ratio) are reported and group comparability is presented; differences attributable to diabetes model are described and accounted for in analyses (figures/tables).	Judgment: Unclear risk. Explanation: No explicit statement that allocation was concealed from investigators performing group assignment.	Judgment: Unclear risk. Explanation: The methods describe animal maintenance (housing, light/dark cycle, diet) but do not state that cages or housing location were randomized to groups or that animals were housed blind to treatment.	Judgment: Unclear / probably high risk. Explanation: The paper does not state that personnel administering AAV or performing animal care were blinded to treatment; AAVs were delivered by retroorbital or IV infusion under anaesthesia, which likely required unblinded administration.	Judgment: Unclear risk (some outcomes possibly low risk). Explanation: The manuscript indicates blinded image analysis for certain assays (e.g., islet/tube quantification in some figures described as “blinded” for HUVEC tube assay), but for animal histology/EM and some biochemical assays there is no explicit statement that assessors were blinded. Thus detection bias risk varies by outcome: object…	Judgment: Low risk. Explanation: The paper reports numbers per group and the flow of animals through the study (group sizes, number sampled for specific assays), and outcomes are reported for the indicated sample sizes; there is no evidence of unexplained attrition or selective omission of animals from reported analyses.	Judgment: Unclear risk. Explanation: A comprehensive set of predefined outcomes is not explicitly listed as a protocol; most expected outcomes for the model are reported (albuminuria, kidney histology, signalling), but because no prospective protocol or preregistration is cited, selective reporting cannot be excluded fully.	Judgment: Low to unclear risk. Explanation: The model (STZ‑induced diabetes in DBA2/J with AAV dosing) and endpoints are standard for the research question. Funding sources and potential conflicts are reported (funding acknowledged; authors declare no conflicts). No obvious other bias identified, though single‑centre laboratory study and lack of explicit randomization/blinding protocols are limit…	Main strengths: Clear description of animal model, sample sizes and outcomes; objective biochemical endpoints; reporting of group sizes per assay. Main weaknesses / risks: Key items not explicitly reported — random sequence generation, allocation concealment, and blinding of caregivers/outcome assessors for many endpoints are not described, producing unclear to potentially high risk for selection…	N/A	N/A	N/A	N/A	N/A	N/A	N/A	N/A	N/A	N/A
Park EJ et al. [55]	2014	Preclinical / genetic	NgBR mutation models	10.1016/j.cmet.2014.06.016	Judgment: Unclear risk. Explanation: The paper describes generation of conditional knockout mice and genotyping (Methods, pages 7–8) but does not report random allocation of animals to experimental groups or details of sequence generation.	Judgment: Low risk. Explanation:Genotypes and embryo outcomes are reported and groups are defined by genotype (Results, pages 3–4; Fig.1A–C), indicating comparable baseline assignment by genetic status.	Judgment: Unclear risk. Explanation: No statement that allocation was concealed during group assignment or outcome assessment for animal experiments.	Judgment: Unclear risk. Explanation: Housing or caging randomization and measures to prevent performance differences are not described in Methods.	Judgment: Unclear risk. Explanation: No explicit statement that investigators or animal caretakers were blinded to genotype/treatment during interventions or care.	Judgment: Unclear risk. Explanation: There is no explicit declaration that persons performing assays or image quantification were blinded to group/genotype.	Judgment: Low risk. Explanation: Reported results include embryo counts, MEF assays, and rescue experiments with data presented; there is no indication of missing or excluded animal data or differential attrition for reported experiments (Results, pages 3–7; Fig.1).	Judgment: Low risk. Explanation: A wide set of planned mechanistic and phenotypic outcomes are reported (lethality, biochemical assays, UPR markers, rescue experiments; Results and Methods pages 3–8). Outcomes appear consistent with objectives and methods described.	Judgment: Low to unclear risk. Explanation: Potential confounders (e.g., litter effects, sex of embryos/animals) are not described; however, experimental replication and use of complementary systems (yeast, patient fibroblasts) reduce concern about single-study artefact (Results, pages 3–7, and yeast/human data across paper).	Major domains (randomization, allocation concealment, and blinding) are generally not reported, producing several "unclear" judgments for selection and performance/detection bias. Reporting, completeness, and use of multiple complementary models reduce risk of biased conclusions, but lack of explicit randomization/blinding statements means some risk of bias remains.	No star. Exposed cohort = affected family members (two siblings) from a single pedigree of Roma origin (not a representative sample). (Results, pages 4–6; Fig.3A)	★ (One star). Non-exposed controls include healthy unrelated individuals and external population databases used for variant frequency comparisons. (Methods/Results, pages 5–9)	★ (One star). Exposure (NUS1/NgBR c.869G>A) was ascertained by exome sequencing and confirmed by Sanger sequencing. (Results, pages 4–6; Fig.3C)	No star. Unaffected parents/siblings shown to be heterozygous or wild-type and clinically unaffected, indicating outcome (severe CDG phenotype) absent in non-exposed at baseline. (Results, pages 4–6; pedigree Fig.3A)	★ (One star). Family-based segregation and use of internal/external controls reduce confounding by population background; no additional matching or adjusted analyses reported, so only one star. (Results/Methods, pages 5–9)	★ (One star). Outcomes (clinical phenotype, biochemical assays) assessed using objective measures (clinical examinations, biochemical assays, LC-MS, histology) and clear genetic confirmation. (Results/Methods, pages 4–9; Figs.3–4)	★ (One star). Clinical follow-up includes developmental course and outcome (including death at 29 months for one proband) demonstrating adequate observation for congenital phenotype. (Results, pages 4–6)	No star. Limited to a single family; participation/completeness for broader genotyping (beyond targeted 255 Roma screening) and longer-term follow-up not fully described, so potential loss/incomplete ascertainment cannot be excluded. (Results/Methods, pages 5–9)	Overall NOS (cohort-style) score = 6/9.	N/A
Edani BH et al. [56]	2020	Structural / mechanistic	NgBR/DHDDS complex (in vitro/structural)	10.1073/pnas.2008381117	N/A	N/A	N/A	N/A	N/A	N/A	N/A	N/A	N/A	N/A	N/A	N/A	N/A	N/A	N/A	N/A	N/A	N/A	N/A	N/A
